# Supplementary material for: Loss of peptidase D binding restores the tumor suppressor functions of oncogenic p53 mutants
Source: Commun Biol. 2021 Dec 8;4:1373. doi: 10.1038/s42003-021-02880-x (PMC8655031; doi:10.1038/s42003-021-02880-x)
Supplement: Supplementary file 3 — Supplementary Data [file 42003_2021_2880_MOESM3_ESM.xlsx]

## Sheet: Sheet1
Source data for Fig. 1a. Measurement of PEPD binding to p53 and p53 mutants by ELISA
			OD 450 nm
PEPD concentration (nM)			p53 (250 nM)						p53-R175H (250 nM)						p53-R248Q (250 nM)						p53-R273H (250 nM)						p53-R280K (250 nM)						p53-mPRD (250 nM)
10			0.018	0.027	0.016	0.020 +/- 0.006 (mean +/-SD)			0.028	0.017	0.038	0.028 +/- 0.011 (mean +/-SD)			0.02	0.006	0.025	0.017 +/- 0.010 (mean +/- SD)			0.024	0.035	0.032	0.030 +/- 0.006 (mean +/- SD)			0.015	0.021	0.009	0.015 +/- 0.006 (mean +/- SD)			0.006	0.014	0.008	0.009 +/- 0.004 (mean +/- SD)
40			0.066	0.079	0.068	0.071 +/- 0.007 (mean +/- SD)			0.082	0.091	0.099	0.091 +/- 0.009 (mean +/- SD)			0.064	0.075	0.059	0.066 +/- 0.008 (mean +/- SD)			0.098	0.109	0.087	0.098 +/- 0.011 (mean +/- SD)			0.047	0.07	0.058	0.058 +/- 0.012 (mean +/- SD)			0.004	0.011	0.019	0.011 +/- 0.008 (mean +/- SD)
80			0.156	0.147	0.162	0.155 +/- 0.008 (mean +/- SD)			0.194	0.182	0.174	0.183 +/- 0.010 (mean +/- SD)			0.151	0.136	0.154	0.147 +/- 0.010 (mean +/- SD)			0.189	0.211	0.196	0.199 +/- 0.011 (mean +/- SD)			0.133	0.147	0.125	0.135 +/- 0.011 (mean +/- SD)			0.012	0.022	0	0.011 +/- 0.011 (mean +/- SD)
160			0.343	0.327	0.339	0.336 +/- 0.008 (mean +/- SD)			0.36	0.376	0.352	0.363 +/- 0.012 (mean +/- SD)			0.315	0.325	0.311	0.317 +/- 0.007 (mean +/- SD)			0.376	0.397	0.379	0.384 +/- 0.011 (mean +/- SD)			0.315	0.305	0.29	0.303 +/- 0.013 (mean +/- SD)			0.014	0.022	0.015	0.017 +/- 0.004 (mean +/- SD)
640			0.657	0.651	0.645	0.651 +/- 0.006 (mean +/- SD)			0.639	0.651	0.664	0.651 +/- 0.013 (mean +/- SD)			0.637	0.632	0.648	0.639 +/- 0.008 (mean +/- SD)			0.654	0.671	0.662	0.662 +/- 0.009 (mean +/- SD)			0.638	0.623	0.627	0.629 +/- 0.008 (mean +/- SD)			0.025	0.02	0.012	0.019 +/- 0.007 (mean +/- SD)
1280			0.705	0.699	0.694	0.699 +/- 0.006 (mean +/- SD)			0.703	0.714	0.693	0.703 +/- 0.011 (mena +/- SD)			0.697	0.715	0.687	0.700 +/- 0.014 (mean +/- SD)			0.717	0.699	0.713	0.710 +/- 0.010 (mean +/- SD)			0.68	0.699	0.706	0.695 +/- 0.014 (mean +/- SD)			0.033	0.036	0.016	0.028 +/- 0.011 (mean +/- SD)
2560			0.704	0.688	0.713	0.702 +/- 0.013 (mean +/- SD)			0.718	0.692	0.698	0.703 +/- 0.014 (mean +/- SD)			0.692	0.7	0.71	0.701 +/- 0.009 (mean +/- SD)			0.707	0.696	0.716	0.706 +/- 0.010 (mean +/- SD)			0.684	0.69	0.71	0.695 +/- 0.014 (mean +/- SD)			0.039	0.027	0.02	0.029 +/- 0.010 (mean +/- SD)

## Sheet: Sheet2
Source data for Fig 2b & 2c. Measurement of PEPD binding to p53 in WCL, nuclear extract, and cytosol
		p53 in supernantat after PEPD IP, measured by ELISA							PEPD in supernatant afer p53 IP, measured by ELISA
		IP		20% input		% of p53 unbound to PEPD			IP		20% input		% of PEPD unbound to p53
		IgG	PEPD						IgG	p53
MDA-MB-231, WCL		1.039	0.529	0.214		50.91			0.857	0.753	0.189		87.86
		1.044	0.506	0.211		48.47			0.869	0.759	0.184		87.34
		1.013	0.51	0.226		50.35			0.87	0.773	0.173		88.85
						49.91 +/- 1.28 (mean +/- SD)							88.02 +/- 0.77 (mean +/- SD)
SK-BR-3, WCL		0.733	0.386	0.163		52.66			0.983	0.881	0.195		89.62
		0.746	0.391	0.16		52.41			0.965	0.873	0.188		90.47
		0.751	0.397	0.147		52.86			0.977	0.86	0.202		88.02
						52.64 +/- 0.23 (mean +/- SD)							89.37 +/- 1.24 (mean +/- SD)
MDA-MB-468, WCL		1.047	0.533	0.214		50.91			0.853	0.754	0.18		88.39
		1.055	0.521	0.231		49.38			0.871	0.77	0.191		88.4
		1.063	0.517	0.227		48.64			0.86	0.767	0.17		89.19
						49.64 +/- 1.16 (mean +/- SD)							88.66 +/- 0.46 (mean +/- SD)
HCC70, WCL		0.933	0.501	0.187		53.7			1.003	0.913	0.207		91.03
		0.945	0.489	0.183		51.75			1.019	0.927	0.193		90.97
		0.947	0.509	0.208		53.75			1.021	0.909	0.211		89.03
						53.07 +/- 1.15 (mean +/- SD)							90.34 +/- 1.14 (mean +/- SD)
CAL-51, WCL		0.713	0.522	0.143		73.21			0.75	0.68	0.156		90.67
		0.721	0.535	0.149		74.2			0.757	0.69	0.143		91.15
		0.723	0.536	0.155		74.14			0.747	0.697	0.16		93.31
						73.85 +/- 0.56 (mean +/- SD)							91.71 +/- 1.41 (mean +/- SD)
		% of p53 bound to PEPD, as measured in PEPD IP precipitate by WB
MDA-MB-231, WCL		44.87	44.29	44.87		45.68 +/- 0.33 (mean +/- SD)
MDA-MB-231, cytosol		50.7	51.15	50.1		50.65 +/- 0.53 (mean +/- SD)
MDA-MB-231, nucleus		44.4	44.1	44.1		44.2 +/- 0.17 (mean +/- SD)
SK-BR-3, WCL		40.26	39.44	41.39		40.36 +/- 0.98 (mean +/- SD)
SK-BR-3, cytosol		47.1	47.7	46.05		46.95 +/- 0.84 (mean +/- SD)
SK-BR-3, nucleus		40.05	40.2	41.4		40.55 +/- 0.74 (mean +/- SD)
MDA-MB-468, WCL		46.26	46.35	46.52		46.38 +/- 0.13 (mean +/- SD)
HCC70, WCL		40.97	40.49	40.89		40.78 +/- 0.26 (mean +/- SD)
CAL-51, WCL		22.34	23.99	22.19		22.84 +/- 1.00 (mean +/- SD)
CAL-51, cytosol		25.38	26.23	26.36		25.99 +/- 0.53 (mean +/- SD)
CAL-51, nucleus		22.04	22.33	22.83		22.4 +/- 0.4 (mean +/- SD)
		% of PEPD bound to p53, as measured in p53 IP precipitate by WB
MDA-MB-231, WCL		7.65	7.58	7.73		7.65 +/- 0.08 (mean +/- SD)
MDA-MB-231, cytosol		8.62	8.88	8.62		8.71 +/- 0.15 (mean +/- SD)
MDA-MB-231, nucleus		6.38	6.38	6.3		6.35 +/- 0.05 (mean +/- SD)
SK-BR-3, WCL		7.28	7.28	7.11		7.22 +/- 0.1 (mean +/- SD)
SK-BR-3, cytosol		8.33	8.29	8.57		8.4 +/- 0.15 (mean +/- SD)
SK-BR-3, nucleus		5.75	5.93	5.73		5.8 +/- 0.11 (mean +/- SD)
MDA-MB-468, WCL		8.24	8.2	8.2		8.21 +/- 0.02 (mean +/- SD)
HCC70, WCL		6.73	6.88	6.91		6.84 +/- 0.1 (mean +/- SD)
CAL-51, WCL		5.81	5.86	6.07		5.91 +/- 0.14 (mean +/- SD)
CAL-51, cytosol		6.83	6.86	6.65		6.78 +/- 0.11 (mean +/- SD)
CAL-51, nucleus		5.78	5.93	6.03		5.91 +/- 0.13 (mean +/- SD)

## Sheet: Sheet3
Source data for Fig. 2d. Cellular concentrations of PEPD, p53 and p53 mutant, measured by ELISA
		pmol p53 or p53 mutant per mg protein (whole cell lysate)						pmol PEPD per mg protein (whole cell lysate)
MDA-MB-231		0.4944	0.4875	0.5222				1.7471	1.7009	1.5992
		0.5014 +/- 0.0184 (mean +/- SD)						1.6824 +/- 0.0757 (mean +/- SD)
SK-BR-3		0.3195	0.3137	0.2882				2.0537	1.98	2.1274
		0.3071 +/- 0.0167 (mean +/- SD)						2.0537 +/- 0.0737 (mean +/- SD)
MDA-MB-468		0.5074	0.5477	0.5455				1.6252	1.7245	1.5349
		0.5335 +/- 0.0227 (mean +/- SD)						1.6282 +/- 0.0948 (mean +/- SD)
HCC70		0.3869	0.3786	0.4303				2.3459	2.1872	2.3912
		0.3986 +/-0.0278 (mean +/- SD)						2.3081 +/- 0.1071 (mean +/- SD)
CAL-51		0.0472	0.0492	0.0512				0.4346	0.3984	0.4458
		0.0492 +/- 0.002 (mean +/- SD)						0.4263 +/- 0.0248 (mean +/- SD)

## Sheet: Sheet4
Source data for Fig. 3a. The effect of PEPD siRNA on cell survival
			Relative cell survival
			Scramble siRNA						PEPD siRNA1						PEPD siRNA2
HCC70			0.946	0.982	1.071	0.9997 +/- 0.064 (mean +/- SD)			0.25	0.232	0.214	0.232 +/- 0.018 (mean +/- SD)			0.277	0.304	0.313	0.298 +/- 0.019 (mean +/- SD)
MDA-MB-468			1	1.022	0.981	1.001 +/- 0.021 (mean +/- SD)			0.099	0.124	0.112	0.112 +/- 0.013 (mean +/- SD)			0.155	0.177	0.167	0.166 +/- 0.011 (mean +/- SD)
MD-MB-231			0.97	0.997	1.037	1.001 +/- 0.034 (mean +/- SD)			0.29	0.303	0.293	0.295 +/- 0.007 (mean +/- SD)			0.35	0.384	0.34	0.358 +/- 0.023 (mean +/- SD)
MDA-MB-231 (p53KO)			1.007	0.964	1.025	0.999 +/- 0.031 (mean +/- SD)			0.946	0.982	0.917	0.948 +/- 0.033 (mean +/- SD)			0.989	0.964	0.942	0.965 +/- 0.024 (mean +/- SD)
SK-BR-3			0.926	1.148	0.963	1.102 +/- 0.119 (mean +/- SD)			0.2	0.194	0.194	0.196 +/- 0.004 (mean +/- SD)			0.296	0.333	0.296	0.308 +/- 0.021 (mean +/- SD)
MCF-7			0.991	0.982	1.018	0.997 +/- 0.019 (mean +/- SD)			0.191	0.2	0.191	0.194 +/- 0.005 (mean +/- SD)			0.364	0.427	0.355	0.382 +/- 0.039 (mean +/- SD)
CAL-51			0.96	1.056	0.976	0.997 +/- 0.051 (mean +/- SD)			0.278	0.278	0.318	0.291 +/- 0.023 (mean +/- SD)			0.206	0.198	0.23	0.211 +/- 0.017 (mean +/- SD)
Source data for Fig. 3d. The effect of PEPD-G278D expression on cell death induced by PEPD siRNA
			Control						Empty vector + PEPD siRNA1						PEPD-G278D + PEPD siRNA1
MDA-MB-231			0.967	1	1.033	1.000 +/- 0.033 (mean +/- SD)			0.3	0.333	0.35	0.328 +/- 0.026 (mean +/- SD)			0.867	0.833	0.817	0.839 +/- 0.026 (mean +/- SD)
MDA-MB-468			1.053	0.974	1	1.009 +/- 0.040 (mean +/- SD)			0.211	0.237	0.184	0.211 +/- 0.026 (mean +/- SD)			0.816	0.737	0.711	0.754 +/- 0.055 (mean +/- SD)
SK-BR-3			1.048	0.952	1	1.000 +/- 0.048 (mean +/- SD)			0.238	0.286	0.286	0.270 +/- 0.028 (mean +/- SD)			0.762	0.81	0.857	0.810 +/- 0.048 (mean +/- SD)
HCC70			1	1.077	0.962	1.013 +/- 0.059 (mean +/- SD)			0.385	0.308	0.346	0.346 +/- 0.039 (mean +/- SD)			0.846	0.769	0.885	0.833 +/- 0.059 (mean +/- SD)

## Sheet: Sheet5
Source data for Fig. 4b. The effect of PEPD siRNA on the survival of MDA-MB-231 (p53KO) cells transfected with a p53 mutant
			Relative cell survival
			Scramble siRNA						PEPD siRNA1
p53-R175H			1.025	0.988	1	1.004 +/- 0.109 (mean +/- SD)			0.383	0.383	0.37	0.379 +/- 0.007 (mean +/- SD)
p53-R248Q			0.975	1.037	0.988	1.000 +/- 0.033 (mean +/- SD)			0.346	0.358	0.346	0.350 +/- 0.007 (mean +/- SD)
p53-R273H			0.988	1.012	1.012	1.004 +/- 0.014 (mean +/- SD)			0.262	0.298	0.274	0.278 +/- 0.018 (mean +/- SD)
p53-R280K			1.057	0.966	0.989	1.004 +/- 0.047 (mean +/s SD)			0.33	0.318	0.318	0.322 +/- 0.007 (mean +/- SD)
			Source data for Fig. 4f. The effect of Dox withdrawal on the survival of MDA-MB-231 DKO cells transfected with Tet-on-PEPD and a p53 mutant
			Dox first 24 h + Dox next 72 h						Dox first 24 h, but no Dox for next 72 h
p53-R175H & Tet-on-PEPD			1.031	0.99	0.98	1.000 +/- 0.027 (mean +/- SD)			0.337	0.296	0.296	0.310 +/- 0.024 (mean +/- SD)
p53-R248Q & Tet-on-PEPD			1.009	1.028	0.953	0.997 +/- 0.039 (mean +/- SD)			0.321	0.321	0.293	0.312 +/- 0.016 (mean +/- SD)
p53-R273H & Tet-on-PEPD			1.021	0.99	0.979	0.997 +/- 0.022 (mean +/- SD)			0.196	0.227	0.227	0.217 +/- 0.018 (mean +/- SD)
p53-280K & Tet-on-PEPD			1.032	0.979	0.989	1.000 +/- 0.028 (mean +/- SD)			0.234	0.255	0.277	0.255 +/- 0.022 (mean +/- SD)

## Sheet: Sheet6
Source data for Fig. 5b. The effect of PEPD siRNA on mitochondria membrane potential, measured by JC-1 fluorescence assay
			JC-1 red/green fluorescence ratio
			Scramble siRNA						PEPD siRNA1
MDA-MB-231			4.5	3.31	3.71	3.84 +/- 0.61 (mean +/- SD)			1.03	0.83	0.86	0.91 +/- 0.11 (mean +/- SD)
MDA-MB-468			3.15	3.7	3.74	3.53 +/- 0.33 (mean+/- SD)			0.77	0.8	0.81	0.79 +/- 0.02 (mean +/- SD)
SK-BR-3			4.25	3.82	3.61	3.89 +/- 0.33 (mean +/- SD)			0.81	0.73	0.67	0.74 +/- 0.07 (mean +/- SD)
HCC70			2.35	2.63	2.83	2.60 +/- 0.24 (mean +/- SD)			0.5	0.56	0.63	0.56 +/- 0.07 (mean +/- SD)
MDA-MB-231 (p53 KO)			4.06	3.94	3.55	3.85 +/- 0.27 (mean +/- SD)			3.65	3.37	3.15	3.39 +/-0.25 (mean +/- SD)
CAL-51			8.5	7	6.13	7.21 +/- 1.20 (mean +/- SD)			1.75	1.54	1.36	1.55 +/-0.20 (mean +/- SD)
Source data for Fig. 5d. % TUNEL-positive cells induced by PEPD siRNA
			Scramble siRNA						PEPD siRNA1
CAL-51			0	<0.5	<0.5%				0.4493	0.4375	0.4425	43.98 +/- 0.25% (mean +/- SD)
SK-BR-3			<1%	<1%	<1%				0.5	0.4764	0.4895	48.86 +/- 1.18% (mean +/- SD)
MDA-MB-231			<0.5%	<0.5%	0				0.5	0.4323	0.4388	45.70 +/-3.74% (mean +/- SD)
MDA-MB-231-p53KO			<0.5%	0	<0.5%				<0.5%	<0.5%	<1%

## Sheet: Sheet7
Source data for Fig. 6c. Effect of PEPD siRNA on transcriptional activity of p53 and p53 mutants
		Relative luciferase reporter activity
		PG13 reporter												MG15 reprter
		Scramble siRNA						PEPD siRNA						Scramble siRNA						PEPD siRNA
CAL-51		5.95	6.28	6.08	6.10 +/- 0.17 (mean +/- SD)			25.55	25.26	26.31	25.71 +/- 0.54 (mean +/- SD)			2.63	2.52	2.79	2.65 +/- 0.14 (mean +/- SD)			3.77	3.79	3.77	3.78 +/- 0.01 (mean +/- SD)
MDA-MB-231		4.3	4.58	4.14	4.34 +/- 0.22 (mean +/- SD)			16.17	15.81	16.66	16.21 +/- 0.43 (mean +/- SD)			2.76	2.75	2.79	2.77 +/- 0.02 (mean +/- SD)			3.85	4.03	4.04	3.97 +/- 0.11 (mean +/- SD)
MDA-NB-468		3.42	3.61	3.79	3.61 +/- 0.19 (mean +/- SD)			19.31	19.04	18.63	18.99 +/- 0.34 (mean +/- SD)			2.4	2.4	2.8	2.53 +/- 0.23 (mean +/- SD)			3.57	3.3	3.37	3.41 +/- 0.14 (mean +/- SD)
SKBR3		2.57	2.68	2.64	2.63 +/- 0.06 (mean +/- SD)			14.82	14.64	15.02	14.83 +/- 0.19 (mean +/- SD)			1.93	1.89	1.96	1.93 +/- 0.04 (mean +/- SD)			2.35	2.62	2.65	2.54 +/- 0.17 (mean +/- SD)
HCC70		4.95	4.54	4.78	4.76 +/- 0.21 (mean +/- SD)			15.3	15.52	16.65	15.82 +/- 0.72 (mean +/- SD)			2.18	2.36	2.56	2.37 +/- 0.19 (mean +/- SD)			3.23	3.03	3.38	3.21 +/- 0.18 (mean +/- SD)
Source data for Fig. 6d. The effect of PEPD siRNA on binding of p53 mutants to the p53 binding site in gene promoter
		% of input
		CDKN1A gene promoter												BBC gene promoter
		Scramble siRNA						PEPD siRNA1						Scramble siRNA						PEPD siRNA1
SK-BR-3		3.7	3.5	3	3.4 +/- 0.4 (mean +/- SD)			32.1	33.7	34.2	33.3 +/- 1.1 (mean +/- SD)			4.4	5	3.6	4.3 +/- 0.7 (mean +/- SD)			27.4	29.3	35.1	30.6 +/- 4.0 (mean +/- SD)
MDA-MB-231		6.9	6.2	5.6	6.2 +/- 0.7 (mean +/- SD)			53.9	50.3	47.3	50.5 +/- 3.3 (mean +/- SD)			7.1	5.9	7.1	6.7 +/- 0.7 (mean +/- SD)			50.7	47	49	48.9 +/- 1.9 (mean +/- SD)
MDA-MB-468		7.3	5.9	6.3	6.5 +/- 0.7 (mean +/- SD)			66.9	66.4	66.4	66.6 +/- 0.3 (mean +/- SD)			7	6	5.1	6.0 +/- 1.0 (mean +/- SD)			49.7	44.8	41.8	45.4 +/- 4.0 (mean +/- SD)
HCC70		4.6	4.5	4.5	4.5 +/- 0.1 (mean +/- SD)			35.8	32.8	34.2	34.3 +/- 1.5 (mean +/- SD)			4.5	5.4	5.3	5.1 +/- 0.5 (mean +/- SD)			25.7	30.6	34.2	30.2 +/- 4.3 (mean +/- SD)

## Sheet: Sheet8
Source data for Fig. 7d. The effect of C646 on cell growth inhibition induced by PEPD siRNA
		Relative cell survival
		Scramble siRNA						PEPD siRNA1						PEPD siRNA1 + C646
SK-BR-3		0.971	1.043	1	1.005 +/- 0.036 (mean +/- SD)			0.186	0.214	0.2	0.200 +/- 0.029 (mean +/- SD)			0.786	0.757	0.814	0.786 +/- 0.029 (mean +/- SD)
MDA-MB-231		0.983	0.997	1.017	0.999 +/- 0.017 (mean +/- SD)			0.298	0.285	0.285	0.289 +/- 0.008 (mean +/- SD)			0.82	0.79	0.803	0.804 +/- 0.015 (mean +/- SD)
Source data for Fig. 7f and 7h. The effect of PEPD siRNA on the survival of cells expressing p53-R175H/K373R or p53-R280K/K373R
						Relative cell survival
						Scramble siRNA						PEPD siRNA1
MDA-MB-231-p53KO, transfected with p53-R175H/K373R						1	0.947	1.053	1.000 +/- 0.053 (mean +/- SD)			0.921	0.882	0.868	0.890 +/- 0.028 (mean +/- SD)
MDA-MB-231-p53KO, transfected with p53-R280K/K373R						1.023	0.942	1.023	0.996 +/- 0.046 (mean +/- SD)			0.884	0.86	0.826	0.857 +/- 0.029 (mean +/- SD)

## Sheet: Sheet9
Source data for Fig. 10a. The effect of intratumor injection of PEPD siRNA on the growth of orthotopic MDA-MB-231 (p53-R280K) tumor
	Tumor volume (mm3)
Days	Scramble siRNA															PEPD siRNA1
	#1	#2	#3	#4	#5	#6	#7	#8	#9	#10	#11	#12	Mean	SEM		#1	#2	#3	#4	#5	#6	#7	#8	#9	#10	#11	#12	#13	#14	#15	Mean	SEM
1	111.328	110.955	74.0015	85.248	57.132	67.3745	126.976	62.92	84.27	107.892	93.312	86.022	88.953	6.296		49.5895	83.248	154.638	122.786	78.0325	87.88	142.2	66.25	45.177	97.344	105.593	127.8	112.694	95	93.288	97.435	8.114
3	119.422	151.2	102.528	98.696	65.664	83.232	156.775	94.77	90.75	106.624	137.677	78.732	107.173	8.304		49.5895	58.752	148.104	103.518	57.319	40.678	73.728	54.675	29.184	103.933	80	70.688	70.272	82.944	80.4335	73.588	7.571
6	152.806	213.227	93.312	118.354	69.12	145.408	172.032	94.64	99.0945	153.76	133.2	78.336	126.941	12.302		57.434	55.225	107.217	78.75	47.2	44.982	78.03	84.5325	64.538	99.7195	57.319	109.33	62.775	68.479	60.0925	71.708	5.34
8	129.96	182.574	102.752	86.436	96.8	173.777	221.387	62.208	115.351	186.294	146.072	65.596	130.767	14.862		22.05	49.726	117.211	108.192	42.588	36.1415	97.686	58.19	37.8225	70.272	57.132	145.119	58.5385	101.4	81.25	72.221	9.054
10	231.886	160.744	110.412	122.786	57.6	181.3	361.673	110.808	158.438	238.464	180.774	99.238	167.844	23.451		37.8225	54.675	78.75	67.968	46.2275	26.6955	75.6315	56.448	15.21	65.596	23.5445	175.712	24.5025	64.8	54.684	57.884	9.878
13	202.176	312.05	142.228	250.312	121.838	205.8	406.78	168.338	250.312	211.865	219.64	95.648	215.582	24.521		39.701	74.36	77.064	70.886	18.9225	0.0625	47.068	28.9	31.487	85	63.48	110.466	77.184	47.628	51.156	54.891	7.424
16	298.116	472.017	182.952	159.526	110.466	284.592	437.452	105.337	302.58	269.769	239.805	99.144	246.813	35.561		54.675	66.816	90.75	36.963	48.074	42.4	53.802	83.232	63.48	55.176	31.768	225.4	161.604	96.228	37.6475	76.534	13.594
19	544.887	568.575	332.838	242.469	93.312	452.824	814.61	133.209	545.753	534.578	516.906	195.201	414.497	62.225		48.4	74.431	49.6125	49.923	55.225	62.208	57.33	77.5	15.68	44.8	37.6	215.472	117.74	84.5325	48.074	69.235	12.063
21	650	697.068	413.1	319.39	111.328	650.25	1144.8	188.528	655.988	668.165	760.725	372.088	552.619	82.19		48.9985	82.472	37.8225	24.064	58.5385	68.77	43.706	61.852	21.78	36.504	23.698	184.32	85.176	69.629	31.752	58.606	10.474
Source data for Fig. 10b. The effect of intratumor injection of PEPD siRNA on the growth of orthotopic MDA-MB-231 (p53-R280K) tumor
		Tumor weight (mg)
tumor #		Control siRNA		PEPD siRNA1
1		401.4		37.7
2		544.6		46.9
3		371.4		23.4
4		258.9		12.3
5		136.5		35.4
6		393.3		53.6
7		884.6		38.9
8		203.6		37.1
9		417.4		15.9
10		503.8		27.5
11		632.4		12.9
12		282.7		76.7
13				61.5
14				45.3
15				19.2
Mean +/- SD		419.2 +/-204.3		36.3 +/- 18.6
Source data for Fig. 10c. The effect of intratumor injection of PEPD siRNA on the growth of orthotopic MDA-MB-231 (p53KO) tumor
	Tumor volume (mm3)
Days	Scramble siRNA																			PEPD siRNA1
	#1	#2	#3	#4	#5	#6	#7	#8	#9	#10	#11	#12	#13	#14	#15	#16	Mean	SEM		#1	#2	#3	#4	#5	#6	#7	#8	#9	#10	#11	#12	#13	#14	Mean	SEM
1	66.792	78.416	70.8295	91.854	105.966	98.315	80.631	58.725	58.08	73.728	62.92	83.232	87.079	72.897	106.624	83.942	80.002	3.825		63.48	89.232	76.832	54.5455	72.03	88.36	90.75	49.896	97.216	94.64	47.068	48.4	73.002	44.764	70.73	5.163
3	95.506	110.446	73.002	119.422	90.584	67.76	117.74	140.899	93.312	102.602	128.335	134.946	120.932	110.412	94.1015	134.834	108.427	5.433		83.106	104.976	120.213	66.27	114.95	116.964	156.645	62.9565	152.806	113.49	68.75	75.712	82.8375	86.25	100.423	8.108
5	101.25	179.562	105.875	169.136	113.49	94.1015	124.025	183.75	140.899	181.804	70.8295	113.4	130.537	156.426	255.938	274.443	149.717	14.093		109.652	195.201	161.792	86.528	95.992	108.974	221.778	128.576	351.339	140.899	133.209	114.464	71.25	120.213	145.705	19.192
7	171	385.784	217.728	375.584	232.75	182.272	260.11	246.42	163.724	280.845	57.7125	159.528	210.826	116.64	368.327	300.938	233.137	23.4		217.728	248.832	380.894	329.232	155.648	277.108	384.592	233.512	288.99	224.334	128.562	156.282	198.575	137.924	240.158	22.486
10	371.2	834.176	249.158	475.695	369.82	459.595	429.3	405.769	179.56	349.272	206.494	316.028	286.875	342.25	394.944	483.181	384.582	37.534		315.171	313.326	465.696	292.5	354.784	379.456	437.112	290.228	441.099	351.339	176.62	404.941	337.662	376.65	352.613	20.087
12	340.918	371.34	290.207	365.04	727.833	458.552	435.655	600	275.625	417.15	115.744	316.028	713.9	370.365	428.546	620.994	427.994	41.327		320.339	355.737	461.7	406.272	443.76	255.626	578.758	443.76	450.355	479.221	319.74	425.92	291.312	312.05	396.039	23.906
13	436.87	562.185	267.188	321.489	368.327	265.88	603.432	935.482	380.8	567.582	221.387	551.668	647.763	579.67	428.968	795.705	495.9	49.4		503.608	381.024	403.501	476.256	416.304	375.84	749.088	596.43	1007.81	588.06	358.956	484.438	277.44	331.578	496.453	51.42
14	552.96	532.512	387.2	408.213	618.404	396.716	609.684	748.503	622.728	724.741	196.463	349.811	814.088	542.7	503.608	864.399	554.546	45.158		484	603.648	703.869	744.188	368.219	559.938	534.6	434.007	592.961	490.398	543.606	670.592	630	444.338	557.454	28.941
Source data for Fig. 10d. The effect of intratumor injection of PEPD siRNA on the growth of orthotopic MDA-MB-231 (p53KO) tumor
		Tumor weight (mg)
Tumor #		Scramble siRNA		PEPD siRNA1
1		464.9		377.4
2		1038.2		591.3
3		212.8		422.4
4		261.1		333.6
5		371.8		408.3
6		306.6		441.3
7		377.3		385.5
8		522.7		508.3
9		303.1		291.6
10		390.4		466
11		115.9		464.7
12		298.8		323.7
13		396.5		318.5
14		418.8		435.3
15		356.8
16		591.2
Mean +/- SD		401.7 +/- 205.0		412.0 +/- 82.1
Source data for Fig. 10e. The effect of intratumor injection of PEPD siRNA on the growth of orthotopic HCC70 (p53-R248Q) tumor
	Tumor volume (mm3)
Days	Scramble siRNA																PEPD siRNA1
	#1	#2	#3	#4	#5	#6	#7	#8	#9	#10	#11	#12	#13	Mean	SEM		#1	#2	#3	#4	#5	#6	#7	#8	#9	#10	#11	#12	#13	#14	Mean	SEM
1	125.087	119.168	103.518	91.936	42.12	129.6	223.818	118.098	93.8825	166.093	156.426	113.49	96.237	121.498	12.073		154.905	129.214	214.245	173.026	86.25	96.237	106.434	85.2355	153.6	113.715	189.584	160.126	79.35	88.434	130.74	11.661
4	71.5275	124.468	107.941	134.019	59.2	120.932	114.95	124.025	81.312	141.288	127.8	121.086	86.4	108.842	7.149		82.8345	49.6	55.6875	95.2875	61.056	55.176	59.904	71.25	84.035	74.88	74.925	77.2475	103.518	43.706	70.65	4.649
6	199.838	172.062	126.711	149.916	91.936	120.6	159.744	154.8	86.0625	123.576	120.095	166.093	84.27	135.05	9.878		84.5325	62.866	112.694	66.3255	85.833	63.7875	61.7625	74.06	74.4385	53.6625	106.742	93.288	118.354	101.338	82.83	5.579
8	169.016	144	178.538	134.848	95.992	107.648	95.992	144.462	83.582	90	123.872	126.514	67.3745	120.14	9.331		54.5455	48.4	59.7375	95.2875	111.328	37.926	152.1	67.968	74.1285	67.968	87.814	113.715	82.8655	64.061	79.85	8.125
11	202.502	173.95	196.02	122.304	127.832	212.544	135.168	330.773	182.753	119.488	139.537	147.994	130.537	170.88	16.082		98.315	67.968	108.9	99.825	126.514	49.923	82.5	64.538	75	55.176	160.744	79.233	119.168	92.3355	91.44	8.133
13	240.944	196.52	257.911	241.056	136.458	249.158	231.811	292.5	204.8	102.739	102.739	222.376	131.712	200.83	17.329		53.6625	94.64	68.9265	56.448	47.5875	22.869	48.51	57.434	70.227	104.363	63.7905	45.864	106.624	40.432	62.96	6.515
15	194.208	252.486	298.424	382.925	186.05	257.091	233.289	398.664	213.342	126.711	149.916	250.312	156.282	238.44	23.102		38.4	52.9	55.296	57.319	30.42	32.1715	49.5895	56.7	33.212	68.77	44	56.074	104.363	28.175	50.53	5.297
18	206.681	235.872	383.818	334.62	252.35	406.451	228.528	533.232	351.562	264.384	249.158	281.6	406.451	318.05	26.323		131.072	110.808	82.472	87.88	66.0275	48.6	47.1495	96.228	95.2875	79.488	77.064	44.376	136.462	45.496	82.3	8.134
20	409.909	318.208	550.854	433.944	326.114	373.182	318.291	565.504	345.45	314.792	334.611	345.744	469.278	392.76	24.352		114.873	114.95	127.008	78.75	48.6	0.0625	94.08	110.412	72.828	87.5	130.235	54.208	174.24	58.725	90.46	11.542
22	460.275	468.308	630	484.438	383.818	416.888	517.495	581.042	663.552	380.701	339.562	695.038	609.854	510.07	32.276		50.336	103.968	136.93	52.272	37.544	0.0625	96.9105	105.337	52.65	127.057	65.824	44.5465	99.144	32.1715	71.77	10.667
Source data for Fig. 10f. The effect of intratumor injection of PEPD siRNA on the growth of orthotopic HCC70 (p53-R248Q) tumor
		Tumor weight (mg)
Tumor #		Scramble siRNA		PEPD siRNA1
1		230.3		37.2
2		283.4		66.6
3		323.7		28.5
4		401.9		20.2
5		292.9		5.6
6		327.6		6.1
7		264.2		12.6
8		423.1		75.6
9		320.4		30.3
10		273.4		23.4
11		203.8		33.1
12		346.9		36
13		321.5		90.1
14				19.6
Mean +/- SD		308.7 +/- 61.5		34.6 +/- 25.6
Source data for Fig. 10g. The effect of intratumor injection of PEPD siRNA on the growth of orthotopic MDA-MB-231 (p53-R175H) tumor
	Tumor volume (mm3)
Days	Scramble siRNA																	PEPD siRNA1
	#1	#2	#3	#4	#5	#6	#7	#8	#9	#10	#11	#12	#13	#14	Mean	SEM		#1	#2	#3	#4	#5	#6	#7	#8	#9	#10	#11	#12	#13	Mean	SEM
1	130.144	53.6625	153.75	125.388	51.772	178.695	95	89.7345	200.688	131.712	182.329	92.512	200.704	215.475	135.826	13.55		98.75	110.412	128.335	212.544	180.668	183.6	124.025	131.585	130.05	81.648	68.728	109.76	116.449	128.966	11.414
4	413.1	50.274	270.504	170.573	75.6315	479.221	285.12	116.272	217.328	192.2	238.136	94.77	281.75	324.576	229.247	32.704		246.078	215.472	181.8	262.808	298.424	219.978	163.154	67.3745	222.95	161.172	158.386	172.032	116.25	191.221	17.213
7	427.118	106.25	136.125	331.298	213.564	400.221	329.232	186.434	358.858	355.2	302.46	171.396	312.132	582.112	300.886	27.2		196.794	92.4385	151.079	70.886	158.368	135.252	151.079	139.425	163.072	107.892	44.042	128.992	95.22	125.734	11.635
9	359.856	267.696	251.904	329.062	138.51	441	367.416	200.704	351.339	283.28	301.089	374.166	374.46	655	335.392	21.786		97.5	62.866	92.778	134.834	142.956	199.8	153.09	194.4	274.752	176.418	89.6765	261.562	99.225	152.297	18.468
11	406.451	224.45	579.15	385.312	184.559	552.25	440.725	365.04	363.096	324	588.35	447.785	451.156	693.626	428.996	32.022		116.272	67.4885	146.712	95.2875	137.637	153.062	167.445	151.552	208.896	160.55	81.5285	94.1015	85.054	128.122	11.548
15	542.7	534.578	499.453	312.12	435.006	510.905	472.384	337.953	469.8	733.482	465.696	528.814	827.424	925.956	542.591	37.187		263.538	105	167.445	224.324	261.256	206.848	148.96	126.852	178.695	113.143	64	105.875	75.645	157.045	18.482
Source data for Fig. 10h. The effect of intratumor injection of PEPD siRNA on the growth of orthotopic MDA-MB-231 (p53-R175H) tumor
		Tumor weight (mg)
Tumor #		Scramble siRNA		PEPD siRNA1
1		556.9		158.1
2		293.6		144
3		479		121.1
4		371.8		107.5
5		266.1		143.6
6		517.1		144.1
7		405.3		108.6
8		366.6		126.3
9		382.3		150.3
10		525.1		82.6
11		415.3		91.2
12		602.2		251.6
13		516.3		90.1
14		1426.1
Mean +/- SD		508.8 +/- 281.9		132.2 +/- 43.7

## Sheet: Sheet10
	Source data for Fig. S4c. The effect of PEPD siRNA on cell survival
			Relative cell survival
			C911 control siRNA						PEPD siRNA1
	SK-BR-3		1.0104	0.9815	1.0081	1.0000 +/- 0.0161 (mean +/- SD)			0.1766	0.1725	0.1703	0.1731 +/- 0.0032 (mean +/- SD)
	HCC70		1.0108	1.0019	0.9873	1.0000 +/- 0.0119 (mean +/- SD)			0.197	0.2009	0.1949	0.1976 +/- 0.0030 (mean +/- SD)
	MDA-MB-231		1.0097	1.0032	0.9871	1.0000 +/- 0.0116 (mean +/- SD)			0.2605	0.2602	0.2494	0.2569 +/- 0.0063 (mean +/- SD)
Source data for Fig. S4d. The effect of PEPD siRNA on cell cycle progression
			% of cells
			Scramble siRNA						PEPD siRNA1
MDA-MB-231-p53KO		G1	44.03	46.32	44.44	44.93 +/- 1.22 (mean +/- SD)			46.56	47.11	44.11	45.93 +/- 1.60 (mean +/- SD)
		S	49.52	48.17	49.44	49.04 +/- 0.76 (mean +/- SD)			46.61	45.93	49.49	47.34 +/- 1.89 (mean +/- SD)
		G2/M	6.45	5.52	6.12	6.03 +/- 0.47 (mean +/- SD)			6.83	6.09	6.39	6.44 +/- 0.37 (mean +/- SD)
MDA-MB-231		G1	45.18	43.1	48.55	45.61 +/- 2.75 (mean +/- SD)			33.2	34.08	34.45	33.91 +/- 0.64 (mean +/- SD)
		S	45.91	47.62	43.47	45.67 +/- 2.09 (mean +/- SD)			54.94	54.96	54.32	54.74 +/- 0.36 (mean +/- SD)
		G2/M	8.91	9.28	7.98	8.72 +/- 0.67 (mean +/- SD)			11.86	10.97	11.23	11.35 +/- 0.46 (mean +/- SD)
SK-BR-3		G1	74.85	73.14	74.7	74.23 +/- 0.95 (mean +/- SD)			53.77	53.9	52.33	53.33 +/- 0.87 (mean +/- SD)
		S	20.48	22.21	21.46	21.38 +/- 0.87 (mean +/- SD)			41.42	41.59	42.46	41.82 +/- 0.56 (mean +/- SD)
		G2/M	4.67	4.65	3.84	4.39 +/- 0.47 (mean +/- SD)			4.8	4.51	5.21	4.84 +/- 0.35 (mean +/- SD)
CAL-51		G1	34.83	34.93	35.1	34.95 +/- 0.14 (mean +/- SD)			30.28	28.08	32.93	30.43 +/- 2.43 (mean +/- SD)
		S	46.37	46.88	45.67	46.31 +/- 0.61 (mean +/- SD)			60.48	61.18	56.26	59.31 +/- 2.66 (mean +/- SD)
		G2/M	18.81	18.19	18.63	18.54 +/- 0.32 (mean +/- SD)			9.23	10.74	10.81	10.26 +/- 0.89 (mean +/- SD)

[truncated: 2 more sheets: Sheet11, Sheet12]
